# Supplementary material for: Bacterial Endophyte Community Dynamics in Apple (Malus domestica Borkh.) Germplasm and Their Evaluation for Scab Management Strategies
Source: J Fungi (Basel). 2021 Oct 31;7(11):923. doi: 10.3390/jof7110923 (PMC8623955; doi:10.3390/jof7110923)
Supplement: Supplementary file 1 [file jof-07-00923-s001.zip]

Archive with 1 entries (1 files):
- jof-1353186-supplementary.pdf
